# Supplementary material for: SRRM4 Knockout Helps the Human Mesenchymal Stem Cell Line to Penetrate Decellularized Cancellous Bone
Source: Bioengineering (Basel). 2025 Nov 26;12(12):1299. doi: 10.3390/bioengineering12121299 (PMC12729399; doi:10.3390/bioengineering12121299)
Supplement: Supplementary file 1 [file bioengineering-12-01299-s001.zip]

Archive with 1 entries (1 files):
- bioengineering-3839539-supplementary.pdf
